# Supplementary material for: First-trimester proteomic profiling identifies novel predictors of gestational diabetes mellitus
Source: PLoS One. 2019 Mar 27;14(3):e0214457. doi: 10.1371/journal.pone.0214457 (PMC6436752; doi:10.1371/journal.pone.0214457)
Supplement: S2 Table — (XLSX) [file pone.0214457.s005.xlsx]

## Sheet: GDMdv_210final_130318
Patient ID	GDM	Afamin	LPNNVLQEK	DADPDTFFAK	Vitronectin	GQYCYELDEK	VDTVDPPYPR	Serum amyloid P-component	IVLGQEQDSYGGK	Phoslipid transfer protein	AVEPQLQEEER	Carboxypeptidase N subunit 2	LSNNALSGLPQGVFGK	AGGSWDLAVQER	Anti-thrombin III	VAEGTQVLELPFK
2	1	1.647	1.867	1.553	2.665	3.081	1.19	2.566	2.711	1.051	1.319	1.064	0.633	2.071	0.7458	0.8154
8	1	2.919	3.362	2.65	3.83	4.385	1.854	3.072	3.24	0.9979	1.195	1.376	0.6057	2.761	0.8314	0.7227
11	1	2.267	2.47	2.184	3.506	3.958	1.677	2.721	2.894	0.9613	1.236	1.048	0.5314	1.797	0.5837	0.5649
22	1	2.673	3.016	2.506	2.688	3.123	1.056	2.391	2.496	1.321	1.533	2.202	1.164	3.436	0.6314	0.7024
28	1	2.579	2.639	2.563	2.713	3.078	1.196	2.573	2.784	1.125	1.404	1.479	0.7014	2.721	0.5402	0.5585
43	1	2.254	2.511	2.152	2.705	3.216	1.24	2.351	2.49	0.7873	0.9539	1.169	0.4913	2.105	0.6363	0.7035
45	1	2.782	3.143	2.592	3.231	3.695	1.658	2.334	2.454	1.12	1.318	1.656	0.6864	3.164	0.7265	0.6452
81	1	2.47	2.686	2.373	3.544	4.069	1.619	3.253	3.455	1.033	1.288	1.482	0.6686	2.56	0.6753	0.7027
86	1	1.994	2.217	1.914	3.008	3.507	1.381	2.588	2.754	1.081	1.417	1.093	0.4867	2.01	0.6857	0.7432
87	1	2.004	2.152	1.936	2.87	3.26	1.196	2.677	2.841	0.8591	1.107	1.014	0.5153	1.72	0.5255	0.5124
97	1	2.538	2.685	2.484	2.501	2.904	0.986	2.575	2.724	0.6672	0.8214	1.204	0.6609	1.897	0.6885	0.7635
104	1	1.522	1.755	1.398	2.191	2.453	1.118	2.001	2.057	0.9302	1.062	2.016	0.9387	3.553	0.4908	0.4741
121	1	1.967	2.263	1.849	3.228	3.684	1.3	2.324	2.471	0.942	1.212	1.04	0.4874	2.134	0.7875	0.7836
125	1	2.453	2.787	2.281	3.07	3.452	1.558	2.702	2.854	1.111	1.334	1.261	0.5564	2.17	0.7467	0.6254
127	1	1.859	2.065	1.745	3.423	3.849	1.58	3.081	3.206	1.212	1.387	2.058	0.9893	3.235	0.706	0.5664
128	1	2.757	3.049	2.661	3.064	3.517	1.47	2.768	2.98	0.75	0.9959	1.134	0.6452	1.856	0.6801	0.6963
131	1	2.589	2.796	2.501	3.179	3.773	1.275	3.697	3.911	0.9851	1.146	1.892	1.033	3.221	0.6165	0.717
151	1	2.018	2.157	1.957	2.199	2.567	0.9454	2.465	2.616	0.8106	1.01	1.049	0.5383	1.762	0.6313	0.6531
165	1	2.136	2.245	2.087	3.1	3.552	1.319	2.987	3.185	0.9101	1.114	1.365	0.7803	2.185	0.7535	0.73
172	1	2.273	2.389	2.226	2.603	3.123	1.263	2.56	2.704	1.008	1.234	1.477	0.8567	2.255	0.5273	0.5124
180	1	2.477	2.538	2.449	3.698	4.228	1.619	3.282	3.404	1.431	1.675	1.877	0.9103	3.475	0.7648	0.7296
184	1	1.663	1.801	1.603	3.232	3.653	1.245	2.374	2.504	0.8253	0.9521	1.801	0.9818	3.174	0.5166	0.536
204	1	2.216	2.522	2.082	2.47	2.794	1.124	3.792	3.961	0.8722	1.113	0.8516	0.4253	1.454	0.674	0.6571
214	1	2.302	2.444	2.256	2.752	3.158	1.346	2.942	3.135	1.012	1.197	1.057	0.6889	1.712	0.5112	0.5235
228	1	1.988	2.206	1.884	2.46	2.865	1.237	2.494	2.608	0.6608	0.7487	1.817	0.9396	2.839	0.5367	0.5315
240	1	2.263	2.689	2.035	2.69	3.165	1.212	2.574	2.684	1.128	1.379	1.246	0.4029	2.073	0.5319	0.556
273	1	2.067	2.101	2.054	3.433	3.905	1.834	2.061	2.159	0.8815	1.074	1.114	0.6539	1.653	0.647	0.5828
274	1	2.134	2.274	2.082	2.45	2.942	1.163	2.092	2.203	0.7411	0.9086	1.175	0.4808	2.138	0.5808	0.5628
279	1	1.515	1.618	1.472	3.111	3.695	1.489	3.295	3.417	0.9669	1.233	1.088	0.5159	1.915	0.5365	0.4738
286	1	2.083	2.157	2.054	1.454	1.654	0.6804	2.178	2.289	0.7514	0.8797	1.633	0.962	2.78	0.5577	0.5984
294	1	1.705	1.866	1.638	2.976	3.382	1.366	1.561	1.67	0.8775	1.128	1.316	0.5772	2.282	0.7787	0.7825
295	1	2.227	2.488	2.13	2.963	3.493	1.372	2.724	2.874	1.043	1.234	2.016	0.9517	3.531	0.6949	0.7456
296	1	2.266	2.55	2.171	3.03	3.555	1.26	2.878	3.122	0.8456	1.134	1.12	0.5557	2.136	0.7455	0.7626
304	1	2.651	2.835	2.574	3.374	3.864	1.461	2.363	2.5	1.084	1.264	1.913	1.007	3.239	0.5393	0.5016
308	1	2.412	2.684	2.322	3.7	4.406	1.734	3.396	3.639	1.256	1.458	2.112	1.269	3.731	0.7032	0.7719
319	1	2.411	2.788	2.217	3.295	3.719	1.347	2.625	2.755	1.08	1.27	1.355	0.6145	2.395	0.5357	0.525
328	1	2.936	2.971	2.921	3.993	4.536	1.639	3.137	3.292	1.017	1.185	2.293	1.192	4.059	0.6578	0.6927
330	1	2.457	2.854	2.273	3.595	4.145	1.789	3.329	3.525	0.8183	0.9518	1.346	0.7137	2.234	0.6198	0.6625
338	1	1.809	2.017	1.716	3.081	3.497	1.284	2.911	3.111	0.7805	0.9545	1.229	0.5445	2.081	0.5854	0.5827
340	1	2.359	2.593	2.26	2.813	3.201	1.328	3.268	3.416	0.752	0.8513	1.216	0.5478	2.009	0.6166	0.579
354	1	2.14	2.473	2.016	3.541	4.172	1.51	3.072	3.256	1.026	1.204	1.899	1.129	3.357	0.8461	0.9787
363	1	1.948	2.231	1.84	3.266	3.767	1.462	2.753	2.936	0.9589	1.158	1.574	0.9497	3.146	0.7773	0.7969
371	1	2.375	2.685	2.252	3.644	4.073	1.658	2.716	2.903	0.9884	1.263	1.101	0.5556	1.785	0.6566	0.6557
374	1	1.947	2.289	1.808	3.201	3.567	1.424	3.79	4.047	0.9548	1.129	1.868	1.011	2.955	0.6725	0.7039
386	1	2.116	2.219	2.073	3.612	4.079	1.693	4.613	4.852	1.122	1.282	2.154	1.262	3.895	0.7099	0.7661
391	1	1.475	1.814	1.332	2.378	2.768	1.05	2.315	2.484	1.111	1.375	1.036	0.5145	1.782	0.5669	0.5454
394	1	2.553	2.58	2.541	3.398	3.862	1.496	2.783	2.953	1.131	1.324	1.68	0.793	3.024	0.6432	0.6672
410	1	2.401	2.635	2.289	3.036	3.532	1.507	2.237	2.348	0.9141	1.043	1.777	1.113	2.62	0.5118	0.5526
422	1	2.506	2.76	2.411	3.868	4.455	1.559	3.745	3.91	0.9573	1.213	1.199	0.6116	2.253	0.897	0.9121
429	1	2.723	2.995	2.597	3.577	4.147	1.395	3.306	3.494	0.9224	1.133	1.288	0.683	2.223	0.592	0.5882
439	1	1.769	2.014	1.654	2.917	3.399	1.196	1.867	1.959	1.003	1.163	1.614	0.7353	2.531	0.5849	0.6426
510	1	1.463	1.455	1.466	2.881	3.307	1.499	2.778	2.883	1.023	1.277	1.458	0.5955	2.634	0.4854	0.4823
516	1	2.115	2.286	2.037	3.146	3.581	1.214	2.208	2.351	0.8052	0.9986	1.058	0.5584	1.842	0.5578	0.616
522	1	2.713	3.083	2.52	2.478	2.775	1.255	1.661	1.745	1.021	1.209	1.698	0.7962	2.916	0.6501	0.5973
524	1	2.703	2.607	2.741	3.72	4.16	1.587	4.075	4.331	1.102	1.341	1.647	0.7393	2.996	0.6149	0.62
526	1	2.514	2.707	2.433	3.908	4.473	1.47	2.613	2.773	1.012	1.243	1.231	0.7072	2.049	0.5847	0.6336
528	1	1.954	2.169	1.854	2.843	3.221	1.502	2.827	2.964	1.009	1.096	1.692	0.8565	3.03	0.5726	0.5975
529	1	2.093	2.281	2.001	3.232	3.741	1.822	2.854	3.023	0.8594	1.002	1.115	0.7149	1.819	0.66	0.68
531	1	2.742	3.115	2.582	3.328	3.803	1.339	2.692	2.869	1.174	1.468	0.8122	0.4435	1.489	0.5054	0.5044
533	1	2.156	2.431	2.061	2.773	3.173	1.259	2.759	2.947	0.97	1.162	1.09	0.6305	1.908	0.6827	0.7125
541	1	1.547	1.671	1.475	2.302	2.613	1.073	2.132	2.244	0.8579	1.073	0.9417	0.402	1.65	0.7539	0.8156
550	1	2.837	3.204	2.653	3.148	3.658	1.477	3.351	3.561	0.9959	1.193	2.035	1.181	3.607	0.8438	0.8562
551	1	1.908	2.202	1.759	2.849	3.282	1.164	2.434	2.535	0.9614	1.202	1.885	1.048	3.078	0.6564	0.7034
553	1	2.561	2.857	2.417	3.228	3.7	1.322	2.307	2.387	1.084	1.226	2.489	1.267	3.958	0.5932	0.6297
557	1	1.792	1.884	1.757	2.633	2.981	1.41	2.96	3.127	0.9097	1.108	1.18	0.5738	2.299	0.4616	0.4695
560	1	2.085	2.541	1.861	4.237	4.886	2.231	3.672	3.886	0.678	0.8543	0.8512	0.3227	1.625	0.5102	0.4974
564	1	1.929	1.938	1.924	3.443	4.002	1.577	3.597	3.704	0.9851	1.141	1.908	0.8955	3.057	0.523	0.5511
565	1	2.042	2.311	1.942	2.721	3.211	1.205	3.276	3.475	1.18	1.339	1.634	0.8783	2.953	0.671	0.7481
571	1	2.083	2.338	1.981	3.447	3.933	1.632	2.861	3.023	0.8515	1.025	1.56	0.756	2.682	0.7078	0.7004
572	1	1.486	1.746	1.396	2.612	3.051	1.401	2.71	2.898	0.867	1.07	1.095	0.7189	1.806	0.6691	0.7087
576	1	2.024	2.136	1.979	2.962	3.332	1.212	2.774	2.945	0.8964	1.046	1.548	0.7307	2.788	0.4872	0.5217
597	1	2.431	2.565	2.381	3.047	3.494	1.449	1.986	2.073	1.042	1.309	0.9509	0.3994	1.535	0.5271	0.5105
605	1	2.471	2.727	2.374	3.226	3.731	1.461	2.83	2.943	1.153	1.397	1.894	1.155	3.335	0.7302	0.7255
610	1	2.714	2.955	2.618	3.436	3.929	1.409	2.877	3.049	0.894	1.106	1.651	0.964	2.704	0.6542	0.6333
611	1	2.176	2.291	2.126	2.744	3.229	1.223	2.294	2.427	0.9045	1.046	2.212	1.253	3.826	0.6486	0.7139
620	1	2.909	2.989	2.88	3.323	3.865	1.364	1.866	1.973	0.8539	1.079	1.083	0.4766	1.669	0.5084	0.5464
623	1	2.284	2.546	2.143	3.045	3.505	1.403	3.352	3.234	0.9485	1.119	2.325	1.22	4.189	0.7351	0.7234
624	1	1.601	1.937	1.435	3.305	3.727	1.303	2.943	3.064	1.173	1.36	2.199	1.144	3.46	0.5011	0.4964
632	1	2.038	2.202	1.966	2.622	2.979	1.202	2.372	2.476	0.7936	0.9618	1.343	0.7506	1.954	0.6904	0.7526
635	1	2.166	2.343	2.085	2.91	3.365	1.257	2.204	2.264	0.9377	1.167	1.071	0.54	1.811	0.4867	0.5246
637	1	1.832	1.962	1.782	3.045	3.481	1.324	2.725	2.913	1.015	1.169	1.516	0.7111	2.461	0.5881	0.5824
646	1	2.702	2.951	2.596	3.34	3.855	1.487	2.972	3.125	1.036	1.231	1.605	0.8347	2.855	0.6954	0.6973
650	1	2.395	2.57	2.326	3.363	3.95	1.595	3.419	3.627	0.8368	1.026	1.13	0.64	1.905	0.7395	0.693
654	1	1.858	2.054	1.761	2.516	2.918	1.033	2.578	2.694	1.063	1.285	0.9498	0.4578	1.602	0.585	0.6084
657	1	1.612	1.762	1.549	2.567	2.864	1.33	2.499	2.683	0.8036	1.001	1.057	0.5841	1.705	0.5338	0.524
664	1	2.307	2.53	2.189	2.895	3.264	1.628	2.231	2.354	1.136	1.313	1.345	0.6443	2.807	0.7781	0.6313
672	1	2.246	2.45	2.13	2.64	2.983	1.383	2.129	2.239	0.808	0.9457	1.102	0.4909	2.113	0.6777	0.5873
676	1	2.082	2.422	1.953	2.905	3.437	1.334	2.913	3.1	1.168	1.407	0.979	0.4247	1.734	0.6465	0.7131
678	1	2.336	2.389	2.316	3.137	3.724	1.625	1.896	2.021	1	1.225	1.172	0.5157	1.762	0.5768	0.5959
682	1	2.865	3.155	2.705	3.554	4.066	1.599	3.194	3.355	1.048	1.271	1.36	0.698	2.709	0.913	0.7927
709	1	1.533	1.796	1.4	2.819	3.249	1.239	2.04	2.156	1.07	1.3	2.23	1.027	3.237	0.5956	0.5922
724	1	2.354	2.607	2.242	3.318	3.781	1.503	2.623	2.819	0.9622	1.206	1.115	0.5098	2.035	0.6676	0.6432
738	1	2.069	2.323	1.936	2.367	2.704	1.255	2.663	2.796	0.871	0.9944	2.059	1.247	3.172	0.4789	0.5285
743	1	2.004	2.263	1.895	2.703	3.008	1.264	2.549	2.712	0.8995	1.13	0.9599	0.4718	1.555	0.538	0.5325
749	1	2.697	2.882	2.61	3.028	3.488	1.196	2.592	2.751	1.252	1.505	1.287	0.8574	2.152	0.5901	0.6129
753	1	2.564	2.515	2.581	3.183	3.663	1.377	3.426	3.652	1.092	1.37	1.551	0.8602	2.333	0.542	0.5777
756	1	1.983	2.293	1.827	2.963	3.548	1.455	2.387	2.492	1.076	1.249	2.411	1.12	3.852	0.5444	0.5726
786	1	2.385	2.551	2.321	2.945	3.389	1.353	1.894	1.961	0.8548	1.005	1.844	0.9229	2.921	0.537	0.5413
800	1	1.81	1.918	1.763	2.584	2.972	1.244	1.754	1.846	0.7004	0.8665	1.012	0.4944	1.643	0.5591	0.5968
802	1	1.945	2.052	1.902	2.716	3.247	1.308	2.025	2.128	1.147	1.378	1.498	0.8317	2.535	0.6024	0.6493
809	1	1.818	2.078	1.682	2.346	2.629	1.278	2.437	2.583	0.8779	0.9459	1.498	0.823	2.703	0.7252	0.6178
816	1	2.147	2.413	2.006	2.585	2.947	1.269	1.849	1.947	0.8437	1.01	0.9784	0.4334	1.794	0.639	0.5287
823	1	2.295	2.56	2.194	2.645	3.218	1.122	2.537	2.668	0.7556	0.9141	1.237	0.6138	2.232	0.6738	0.7287
825	1	2.189	2.486	2.071	3.474	3.941	1.543	2.433	2.598	0.8485	0.9937	1.357	0.6647	2.411	0.6868	0.666
843	1	2.254	2.483	2.154	2.601	2.971	1.143	2.672	2.799	0.9738	1.244	1.173	0.6416	2.006	0.6429	0.6168
2005	0	2.673	2.966	2.514	2.977	3.364	1.575	2.748	2.902	0.9918	1.174	1.444	0.5569	2.483	0.9746	0.8581
2008	0	2.013	2.394	1.833	2.625	2.979	1.098	2.137	2.266	0.9104	1.139	0.9773	0.5622	1.703	0.5879	0.6232
2012	0	1.903	2.197	1.788	2.539	2.839	1.124	2.035	2.185	0.9333	1.162	1.108	0.6436	1.802	0.6655	0.7089
2019	0	2.099	2.409	1.897	2.304	2.696	1.013	2.797	2.903	1.047	1.231	1.57	0.7144	2.948	0.5639	0.5591
2024	0	2.108	2.305	2.019	2.825	3.351	1.396	2.515	2.646	1.206	1.383	1.435	0.736	2.576	0.6417	0.7527
2033	0	2.097	2.281	2.02	3.169	3.599	1.433	2.514	2.652	1.026	1.265	1.536	0.7506	2.605	0.7008	0.7343
2057	0	2.075	2.241	2.011	2.945	3.348	1.268	2.62	2.794	0.7562	0.889	1.152	0.6681	1.744	0.5649	0.5761
2068	0	2.624	2.715	2.592	3.502	4.186	1.572	2.542	2.745	1.237	1.456	2.024	1.25	3.393	0.8333	0.7952
2070	0	2.02	2.172	1.962	2.524	2.894	1.139	2.835	2.95	0.9877	1.216	1.032	0.6489	1.798	0.672	0.6922
2074	0	1.36	1.574	1.24	2.759	3.118	1.406	2.58	2.707	0.8222	0.9268	1.458	0.7421	2.58	0.7539	0.6074
2077	0	2.659	2.812	2.579	3.253	3.702	2.041	3.623	3.839	1.068	1.304	1.103	0.4987	2.087	0.9432	0.7556
2088	0	2.239	2.369	2.185	2.826	3.208	1.299	2.898	2.974	1.105	1.349	1.405	0.6536	2.45	0.5768	0.614
2089	0	1.8	1.996	1.724	2.662	3.172	1.1	1.686	1.792	1.129	1.344	1.495	0.7489	2.734	0.6579	0.7305
2093	0	2.034	2.266	1.929	2.679	3.038	1.134	2.54	2.663	0.8541	1.034	1.77	0.8671	2.984	0.5608	0.5674
2107	0	2.328	2.432	2.276	2.897	3.307	1.568	2.532	2.667	1.002	1.135	1.719	0.8568	3.205	0.6317	0.6632
2110	0	1.796	2.096	1.645	2.002	2.299	1.004	2.358	2.485	0.877	1.039	1.403	0.594	2.333	0.5426	0.5393
2119	0	1.689	1.939	1.598	2.33	2.686	1.121	2.226	2.379	0.7112	0.9389	0.6951	0.2896	1.413	0.6055	0.6243
2147	0	1.897	2.141	1.776	2.785	3.192	1.228	2.81	2.96	1.002	1.177	1.531	0.8695	2.602	0.8042	0.8319
2171	0	2.287	2.436	2.237	3.025	3.461	1.338	2.69	2.858	1.065	1.311	1.332	0.8665	2.228	0.625	0.6462
2174	0	2.147	2.37	2.051	3.506	3.959	1.432	2.749	2.913	1.005	1.184	1.599	0.7597	2.789	0.6801	0.6889
2177	0	2.031	2.272	1.899	3.479	3.922	1.733	2.526	2.645	1.104	1.238	2.024	1.131	3.852	0.7927	0.6635
2179	0	1.852	2.063	1.763	2.689	3.133	1.194	2.19	2.361	0.92	1.108	1.318	0.7002	2.154	0.8008	0.8442
2181	0	2.155	2.294	2.098	3.537	4.036	1.617	2.594	2.752	0.8898	1.065	1.453	0.7015	2.415	0.5795	0.5752
2182	0	2.401	2.667	2.289	2.85	3.245	1.387	2.74	2.884	1.122	1.325	1.815	0.9337	3.065	0.5926	0.5455
2184	0	1.671	1.838	1.585	2.301	2.609	1.098	1.882	1.974	0.8396	0.9839	1.944	1.166	3.419	0.6374	0.6598
2186	0	2.055	2.326	1.932	2.78	3.178	1.148	2.359	2.491	1.036	1.231	2.388	1.453	3.969	0.7563	0.7584
2197	0	2.051	2.344	1.914	2.717	3.183	1.399	2.106	2.209	0.9189	1.048	2.228	1.354	3.327	0.5584	0.6183
2229	0	1.687	1.833	1.625	2.728	3.097	1.345	1.902	2.005	0.9628	1.135	1.322	0.606	2.394	0.5992	0.627
2230	0	2.51	2.626	2.459	3.565	4.104	1.911	3.752	4.005	1.323	1.502	1.604	0.8272	3.349	0.8137	0.834
2232	0	2.055	2.124	2.03	3.772	4.284	1.667	2.442	2.621	1.077	1.294	2.267	1.096	4.134	0.7096	0.7393
2236	0	1.667	1.755	1.63	2.596	3.094	1.288	2.873	2.971	1.087	1.364	0.9528	0.391	1.695	0.587	0.5209
2237	0	2.352	2.391	2.337	3.162	3.774	1.615	3.347	3.498	1.298	1.55	1.748	1.022	2.834	0.7968	0.7277
2238	0	1.951	2.222	1.847	2.718	3.257	1.265	1.84	1.948	0.798	0.9795	1.301	0.6879	2.322	0.6438	0.7279
2239	0	2.266	2.484	2.165	2.574	2.994	1.06	2.767	2.952	0.9535	1.194	0.9308	0.5064	1.675	0.5995	0.6021
2242	0	1.805	2.073	1.672	2.585	2.968	1.073	1.786	1.896	0.898	1.081	1.047	0.4465	1.705	0.5078	0.5654
2244	0	1.964	2.258	1.816	2.344	2.723	1.14	2.339	2.458	0.8506	1.016	1.64	0.6008	2.824	0.577	0.6231
2245	0	2.037	2.34	1.904	3.621	4.084	1.358	2.871	3.07	1.141	1.439	1.415	0.8077	2.537	0.7071	0.7031
2246	0	1.852	2.115	1.708	2.786	3.164	1.433	2.122	2.2	1.123	1.284	1.579	0.8387	2.995	0.9611	0.8138
2249	0	2.252	2.465	2.154	2.636	3.227	1.394	2.342	2.444	1.033	1.256	1.11	0.7028	1.761	0.6743	0.6384
2251	0	2.559	2.922	2.345	2.728	3.093	1.461	2.346	2.468	1.201	1.375	2.078	1.02	3.343	0.9421	0.7334
2252	0	1.825	1.907	1.79	2.279	2.591	1.159	2.825	2.969	0.8373	0.9506	1.462	0.7494	2.469	0.6714	0.6172
2253	0	1.591	1.703	1.551	2.048	2.354	0.9429	1.953	2.094	1.095	1.329	1.368	0.6971	2.371	0.5455	0.517
2254	0	2.245	2.579	2.054	2.614	3.007	1.331	2.078	2.187	1.092	1.297	1.458	0.6902	2.393	0.7598	0.6283
2256	0	1.912	2.081	1.834	2.775	3.159	1.283	2.986	3.128	0.7912	0.9756	1.189	0.5922	2.039	0.6946	0.7222
2258	0	1.921	2.015	1.884	2.792	3.349	1.105	1.394	1.487	0.6438	0.7955	1.113	0.5542	1.887	0.5726	0.597
2263	0	1.612	1.694	1.575	2.435	2.746	0.9702	2.892	3.014	0.8803	1.115	1.147	0.6448	1.867	0.569	0.5756
2264	0	1.854	1.845	1.858	3.363	3.796	1.645	3.205	3.424	1.134	1.383	1.193	0.5096	2.262	0.6377	0.6508
2265	0	2.39	2.762	2.198	3.028	3.55	1.165	2.429	2.54	1.029	1.174	2.583	1.52	3.853	0.7304	0.7745
2266	0	3	3.305	2.847	3.839	4.458	1.726	2.804	2.93	1.017	1.145	2.932	1.791	4.514	0.6214	0.6666
2269	0	2.252	2.454	2.159	2.797	3.229	1.054	2.874	3.042	1.159	1.425	1.271	0.7061	2.11	0.5984	0.6505
2271	0	2.435	2.521	2.401	2.802	3.168	1.178	3.392	3.593	0.9354	1.073	1.957	0.9744	3.445	0.5939	0.6191
2272	0	1.583	1.796	1.468	2.875	3.21	1.653	3.534	3.246	0.9141	0.9846	1.651	0.8212	2.772	0.7882	0.5913
2273	0	2.34	2.574	2.247	3.266	3.911	1.652	2.696	2.821	0.9022	1.118	1.322	0.5702	2.203	0.5952	0.5777
2277	0	1.744	1.945	1.654	2.82	3.204	1.19	2.954	3.121	0.8731	1.116	0.9184	0.4466	1.604	0.5033	0.4593
2311	0	1.779	2.079	1.633	2.467	2.89	0.9432	1.737	1.831	0.9715	1.115	2.488	1.583	3.446	0.5318	0.5973
2312	0	2.555	2.832	2.454	2.619	3.143	1.29	2.494	2.634	0.7378	0.8994	1.369	0.7426	2.196	0.661	0.67
2313	0	1.668	1.789	1.619	2.107	2.584	0.9427	2.076	2.208	0.8006	0.9586	1.367	0.8242	2.208	0.6137	0.6071
2315	0	2.604	3.006	2.392	3.359	3.845	1.69	3.16	3.323	1.004	1.201	2.143	1.03	3.868	0.6707	0.687
2317	0	2.489	2.647	2.422	2.858	3.305	1.242	2.352	2.5	0.8071	1.014	1.286	0.5847	2.104	0.5865	0.6006
2318	0	2.103	2.37	1.972	2.785	3.211	1.237	2.075	2.187	0.9474	1.136	1.82	0.9893	3.097	0.5733	0.5688
2321	0	2.037	2.292	1.902	2.461	2.777	1.083	2.624	2.751	1.282	1.468	2.499	1.333	4.306	0.4867	0.4628
2324	0	2.174	2.259	2.14	3.108	3.528	1.401	2.87	3.006	1.119	1.405	1.006	0.4716	1.647	0.5812	0.5693
2326	0	1.884	2.079	1.801	2.839	3.217	1.293	2.139	2.286	1.13	1.312	1.08	0.7164	1.742	0.7146	0.7529
2328	0	2.141	2.538	1.912	2.845	3.219	1.162	2.051	2.159	0.9547	1.12	1.484	0.6785	2.67	0.5787	0.5657
2329	0	1.906	2.085	1.828	2.685	3.083	1.322	3.354	3.54	0.9626	1.071	1.63	0.8719	2.76	0.6888	0.6795
2330	0	1.822	2.055	1.726	2.397	2.671	1.009	2.244	2.398	1.027	1.257	1.041	0.5562	1.63	0.5602	0.5668
2331	0	2.068	2.261	1.979	3.302	3.75	1.413	2.44	2.566	1.042	1.196	2.445	1.21	3.836	0.5944	0.5613
2333	0	2.093	2.216	2.046	2.916	3.326	1.313	2.88	3.084	0.843	0.953	1.594	1.024	2.363	0.7062	0.7087
2334	0	2.014	2.277	1.914	2.906	3.28	1.343	1.906	2.036	0.7843	0.9657	0.9419	0.4565	1.575	0.5375	0.5284
2336	0	1.953	2.119	1.881	2.52	2.854	1.044	2.025	2.155	0.9146	1.178	0.8593	0.4467	1.48	0.6231	0.609
2339	0	1.789	2.012	1.716	2.856	3.272	1.28	2.495	2.682	1.058	1.292	1.021	0.6517	1.704	0.5707	0.585
2340	0	2.216	2.482	2.102	1.701	1.933	0.7388	2.52	2.632	0.7552	0.9257	1.291	0.6284	2.188	0.5148	0.5133
2341	0	2.15	2.182	2.138	2.979	3.373	1.499	2.927	3.065	0.7412	0.8619	1.829	0.8624	3.002	0.5842	0.6265
2343	0	2.597	2.922	2.454	3.773	4.295	1.702	3.458	3.676	0.8433	0.9841	2.521	1.561	4.481	0.7243	0.7448
2348	0	1.974	2.108	1.906	3.165	3.684	1.422	2.406	2.494	0.7272	0.8212	2.045	0.93	3.158	0.5076	0.5107
2351	0	2.373	2.721	2.237	2.863	3.403	1.501	2.981	3.171	1.023	1.177	2.158	1.008	3.484	0.7295	0.8034
2352	0	1.748	2.008	1.639	2.684	3.011	1.211	3.206	3.347	0.7868	0.9682	0.9613	0.4969	1.589	0.503	0.488
2421	0	2.106	2.387	2.009	3.333	3.808	1.354	2.437	2.624	0.9411	1.125	2.109	1.283	3.88	0.632	0.6544
2422	0	1.798	2.1	1.68	1.994	2.409	0.9613	2.215	2.352	0.8772	1.107	0.6434	0.2259	1.194	0.5261	0.552
2423	0	1.112	1.242	1.054	1.487	1.675	0.6223	1.028	1.089	0.7868	0.9852	0.7574	0.3795	1.221	0.3715	0.3959
2425	0	1.829	2.007	1.733	2.477	2.807	1.139	2.057	2.141	1.105	1.274	1.346	0.6108	2.531	0.6512	0.5804
2427	0	2.19	2.346	2.124	2.435	2.844	1.075	2.774	2.903	0.8745	1.114	0.9986	0.5436	1.807	0.6357	0.7079
2429	0	2.057	2.458	1.847	3.214	3.751	1.288	2.095	1.976	0.6802	0.7932	2.501	1.075	3.729	0.5166	0.5184
2432	0	1.42	1.646	1.315	2.165	2.493	1.037	2.305	2.231	0.8586	1.048	0.9557	0.4844	1.672	0.4504	0.4748
2434	0	2.162	2.491	2.007	2.803	3.221	1.089	2.592	2.721	1.218	1.505	1.81	0.8972	3.739	0.534	0.516
2438	0	1.835	1.951	1.791	2.084	2.359	1.056	2.658	2.848	0.9254	1.074	1.362	0.7011	2.168	0.7772	0.7701
2440	0	2.489	2.802	2.337	2.788	3.24	1.224	2.58	2.541	0.7207	0.813	1.791	0.8494	2.994	0.5884	0.6369
2442	0	2.252	2.625	2.081	3.003	3.467	1.267	2.06	2.05	1.027	1.226	1.073	0.5467	1.775	0.5195	0.559
3018	0	1.711	1.858	1.644	2.213	2.587	1.011	2.353	2.48	0.9809	1.222	1.213	0.6378	1.945	0.5675	0.5884
3027	0	2.025	2.373	1.877	4.088	4.88	1.826	2.241	2.387	0.8138	0.9703	1.605	0.8624	2.815	0.7263	0.841
3028	0	2.079	2.448	1.906	3.289	3.706	1.513	3.003	3.183	0.8084	0.976	0.9232	0.5147	1.649	0.611	0.621
3031	0	2.492	2.728	2.404	3.693	4.28	1.562	2.837	3.014	0.8343	0.9979	2.502	1.461	4.617	0.7394	0.7741
3040	0	1.866	2.12	1.768	2.381	2.874	1.215	2.596	2.757	0.9486	1.19	0.7961	0.3643	1.416	0.5526	0.586
3042	0	1.882	2.087	1.812	2.714	3.202	1.254	3.037	3.223	1.128	1.339	1.883	1.023	3.502	0.521	0.5716
3116	0	2.141	2.297	2.074	3.515	3.956	1.477	2.461	2.61	0.8377	1.076	0.9125	0.5069	1.477	0.5793	0.5918
3117	0	2.301	2.548	2.189	2.539	2.887	1.198	2.598	2.756	1.086	1.273	1.394	0.6962	2.643	0.4849	0.5136
3118	0	2.268	2.393	2.225	3.658	4.166	1.557	3.006	3.221	0.9454	1.11	1.437	0.7314	2.737	0.683	0.6809
3120	0	2.576	2.744	2.514	2.898	3.407	1.24	3.08	3.276	1.077	1.357	1.428	0.8888	2.24	0.6662	0.6759
3121	0	1.805	1.844	1.788	2.514	2.846	1.312	2.175	2.293	1.002	1.192	0.8718	0.3377	1.569	0.5731	0.5825
3125	0	2.577	2.651	2.546	3.386	4.156	1.538	2.842	2.997	0.8754	1.076	1.252	0.638	2.349	0.7261	0.7855
3128	0	2.469	2.644	2.39	3.266	3.744	1.422	2.913	3.084	1.181	1.464	1.564	0.7818	2.504	0.6404	0.6585
3140	0	1.907	2.142	1.825	2.637	3.194	1.29	2.084	2.182	0.7573	0.924	1.018	0.5404	1.83	0.7276	0.8315
3146	0	2.328	2.617	2.191	3.399	4.001	1.427	2.341	2.487	0.9717	1.152	1.786	0.8015	2.778	0.585	0.7137
3151	0	1.848	2.015	1.753	2.085	2.375	1.037	1.781	1.877	1.355	1.577	1.531	0.7268	2.754	0.8707	0.7162
3154	0	1.981	2.074	1.947	2.761	3.157	1.185	3.735	3.976	1.079	1.265	1.511	0.773	2.582	0.6583	0.6375
